# Supplementary material for: Bio-Inspired Thermoregulatory Textile Enabled by Flexible Bidirectional Shape Memory Polymer
Source: Biomimetics (Basel). 2026 May 15;11(5):345. doi: 10.3390/biomimetics11050345 (PMC13204899; doi:10.3390/biomimetics11050345)
Supplement: Supplementary file 1 [file biomimetics-11-00345-s001.zip]

Archive with 1 entries (1 files):
- biomimetics-4258073-supplementary.mp4
